# Supplementary material for: The Impact of Highly Pathogenic Avian Influenza H5N1 in the United States: A Scoping Review of Past Detections and Present Outbreaks
Source: Viruses. 2025 Feb 24;17(3):307. doi: 10.3390/v17030307 (PMC11946100; doi:10.3390/v17030307)
Supplement: Supplementary file 1 [file viruses-17-00307-s001.zip]

Archive with 1 entries (1 files):
- viruses-3408838-supplementary.pdf
